# Supplementary material for: Alternative lipid synthesis in response to phosphate limitation promotes antibiotic tolerance in Gram-negative ESKAPE pathogens
Source: PLoS Pathog. 2025 Feb 7;21(2):e1012933. doi: 10.1371/journal.ppat.1012933 (PMC11828411; doi:10.1371/journal.ppat.1012933)
Supplement: S1 Table — (XLSX) [file ppat.1012933.s007.xlsx]

## Sheet: Sheet1
Table S1: Identity of aminolipids in biological replicates.
Retention time (min)	Experimental precursor m/z value (-)	Theoretical m/z value (-)	m/z error (ppm)	Headgroup identity	Complete lipid identification	Loss of acyl chain (m/z, -)	Theoretical loss of acyl chain (m/z, -)	m/z error (ppm)	Acyl chain (m/z, -)	Theoretical acyl chain (m/z, -)	m/z error (ppm)	Theoretical m/z value (+)	Acyl chain identification	DB fragment 1 (m/z, +)	Theoretical DB fragment 1 (m/z, +)	m/z error (ppm)	DB fragment 2 (m/z, +)	Theoretical DB fragment 2 (m/z, +)	m/z error (ppm)
11.5	565.457	565.459	2.82956	OL	OL 3-OH 12:0/16:1(∆9)	311.233	311.234	2.24911	253.217	253.217	1.97459	567.474	16:1(∆9)	457.361	457.364	5.24747	481.362	481.364	3.32389
8.8	567.433	567.432	-1.23363	OL	OL 3-OH 18:0/9:1-OH	395.327	395.328	2.52955	171.102	171.103	2.92222	569.448	X	X	X	X	X	X	X
12.96	567.472	567.474	3.34817	OL	OL 3-OH 12:0/16:0	311.233	311.234	2.24911	255.232	255.233	2.74259	569.49	X	X	X	X	X	X	X
12.74	591.473	591.474	1.35255	OL	OL 3-OH 14:1/16:1	337.25	337.25	0.593032	253.217	253.217	0	593.49	X	X	X	X	X	X	X
13.56	593.489	593.49	1.17946	OL	OL 3-OH 14:0/16:1(∆9)	339.265	339.265	-0.589509	253.217	253.217	-0.394918	595.505	16:1(∆9)	485.394	485.395	2.88425	509.394	509.395	2.55205
14.06	593.489	593.49	0.842474	OL	OL 3-OH 14:1/16:0	337.249	337.25	3.26168	255.232	255.233	2.74259	595.505	X	X	X	X	X	X	X
15.37	595.505	595.505	1.00755	OL	OL 3-OH 14:0/16:0	339.265	339.265	0	255.233	255.233	0	597.521	X	X	X	X	X	X	X
15.37	595.505	595.505	1.00755	OL	OL 3-OH 16:0/14:0	367.297	367.297	0	227.202	227.202	0.880275	597.521	X	X	X	X	X	X	X
10.1	609.484	609.485	1.64073	OL	OL 3-OH 14:0/16:1-OH	339.265	339.265	0.589509	269.212	269.212	0	611.5	X	X	X	X	X	X	X
13.96	619.504	619.505	2.74412	OL	OL 3-OH 16:0/16:2	367.296	367.297	2.99485	251.201	251.202	4.77704	621.521	X	X	X	X	X	X	X
14.1	619.505	619.505	1.61419	OL	OL 3-OH 16:1(∆9)/16:1(∆9)	365.281	365.281	1.09505	253.217	253.217	0.789835	621.521	16:1(∆9)	511.409	511.411	2.93306	535.408	535.41	4.109
16.21	621.521	621.519	-3.37882	OL	OL 3-OH 16:1(∆9)/16:0 **	365.28	365.281	2.46386	255.232	255.233	2.74259	623.534	16:1(∆9)	513.424	513.426	3.31109	537.424	537.426	3.90751
15.76, 16.08	621.52	621.521	1.28716	OL	OL 3-OH 16:0/16:1(∆9)	367.297	367.297	-1.08904	253.218	253.217	-0.789835	623.537	16:1(∆9)	513.424	513.426	3.31109	537.424	537.426	3.90751
17.7	623.536	623.537	0.641502	OL	OL 3-OH 16:0/16:0	367.297	367.297	-1.3613	255.233	255.233	-1.1754	625.552	X	X	X	X	X	X	X
15.12	635.535	635.537	2.6749	LL	LL 3-OH 16:0/16:1(∆9)	381.311	381.312	3.14703	253.217	253.217	2.36951	637.552	16:1(∆9)	527.44	527.442	3.03351	551.44	551.442	3.08283
16.9	635.538	635.537	-2.36021	OL	OL 3-OH 17:0/16:1	381.312	381.312	0.786757	253.217	253.217	1.57967	637.552	X	X	X	X	X	X	X
11.58	637.515	637.516	1.72545	OL	OL 3-OH 16:0/16:1-OH	367.296	367.297	0.544519	269.212	269.212	0.371454	639.532	X	X	X	X	X	X	X
16.96	637.551	637.553	2.03905	LL	LL 3-OH 16:0/16:0	381.311	381.312	2.88477	255.232	255.233	2.74259	639.568	X	X	X	X	X	X	X
18.89	637.556	637.553	-4.86234	OL	OL 3-OH 16:0/17:0	367.296	367.297	0.544519	269.248	269.249	1.85702	639.568	X	X	X	X	X	X	X
18.89	637.556	637.553	-4.86234	OL	OL 3-OH 17:0/16:0	381.312	381.312	0.786757	255.233	255.233	0.391799	639.568	X	X	X	X	X	X	X
18.89	637.556	637.553	-4.86234	OL	OL 3-OH 18:0/15:0	395.328	395.328	0.505909	241.217	241.217	0.829128	639.568	X	X	X	X	X	X	X
16.41	647.535	647.537	2.00761	OL	OL 3-OH 18:0/16:2	395.327	395.328	2.7825	251.201	251.202	2.78661	649.552	X	X	X	X	X	X	X
16.27	647.537	647.537	0.308863	OL	OL 3-OH 18:1(∆9)/16:1(∆9) **	393.312	393.312	-0.508502	253.218	253.217	-1.18475	649.552	18:1 (∆9)	511.407	511.411	6.06167	535.409	535.41	3.17513
					OL 3-OH 18:1(∆11)/16:1(∆9) **								18:1 (∆11)	539.44	539.442	3.33678	563.44	563.442	2.66221
					OL 3-OH 18:1(∆9)/16:1(∆7) **								16:1 (∆7)	511.407	511.411	6.06167	535.409	535.41	3.17513
					OL 3-OH 18:1(∆11)/16:1(∆7) **								16:1 (∆9)	539.44	539.442	3.33678	563.44	563.442	2.66221
18.07	649.554	649.553	-1.69347	OL	OL 3-OH 18:0/16:1(∆9)	395.329	395.328	-1.51773	253.218	253.217	-1.57967	651.568	16:1 (∆9)	541.457	541.457	1.29281	565.457	565.457	1.76848
18.93	649.554	649.553	-1.69347	OL	OL 3-OH 18:1(∆11)/16:0**	393.312	393.312	-0.508502	255.233	255.233	0.391799	651.568	18:1 (∆11)	541.456	541.457	2.21624	565.455	565.457	4.24435
20.03	651.569	651.568	-1.22781	OL	OL 3-OH 18:0/16:0	395.329	395.328	-1.77068	255.233	255.233	-1.1754	653.584	X	X	X	X	X	X	X
12.82	663.531	663.532	1.35638	OL	OL 3-OH 18:0/16:2-OH	395.327	395.328	1.01182	267.197	267.197	0.374256	665.547	X	X	X	X	X	X	X
17.31	663.566	663.568	3.16471	LL	LL 3-OH 18:0/16:1(∆9)	409.343	409.344	2.19864	253.217	253.217	1.97459	665.584	16:1 (∆9)	555.473	555.473	0.360053	579.471	579.473	3.27884
17.31	663.566	663.568	3.16471	LL	LL 3-OH 18:1(∆9)/16:0 **	407.327	407.328	1.96402	255.232	255.233	2.35079	665.584	18:1 (∆9)	527.441	527.442	0.758378	551.439	551.442	4.71491
17.31	663.566	663.568	3.16471	LL	LL 3-OH 18:1(∆11)/16:0 **	407.327	407.328	1.96402	255.232	255.233	2.35079		18:1 (∆11)	555.478	555.473	-8.28123	579.472	579.473	2.41599
13.45, 13.65	665.547	665.547	0.450757	OL	OL 3-OH 18:0/16:1-OH	395.328	395.328	0.758864	269.212	269.212	0	667.563	X	X	X	X	X	X	X
19.25	665.581	665.584	4.50732	LL	LL 3-OH 18:0/16:0	409.342	409.344	2.68723	255.232	255.233	3.52619	667.599	X	X	X	X	X	X	X
21.16	665.583	665.584	1.50244	OL	OL 3-OH 18:0/17:0	395.327	395.328	1.26477	269.248	269.249	0.742808	667.599	X	X	X	X	X	X	X
19.64	665.584	665.584	0.150244	OL	OL 3-OH 19:0/16:0	409.343	409.344	1.22147	255.233	255.233	0.783598	667.599	X	X	X	X	X	X	X
17.04	667.561	667.563	3.14577	OL	OL 3-OH 18:0/16:0-OH	395.327	395.328	3.03545	271.227	271.228	2.94955	669.579	X	X	X	X	X	X	X
18.63	675.567	675.568	0.888141	OL	OL 3-OH 18:1(∆9)/18:1(∆9) **	393.312	393.312	0.762753	281.249	281.249	-0.711115	677.584	18:1 (∆9)	539.441	539.442	0.741507	563.44	563.442	3.19465
18.39, 18.78	675.567	675.568	0.888141	OL	OL 3-OH 20:1(∆11)/16:1(∆9) **	421.344	421.344	0.237336	253.217	253.217	0	677.584	20:1 (∆11)	539.441	539.442	1.66839	563.441	563.442	1.95229
					OL 3-OH 20:1(∆11)/16:1(∆7) **								20:1 (∆13)	567.472	567.473	1.93842	591.472	591.473	2.1979
					OL 3-OH 20:1(∆13)/16:1(∆9) **								16:1 (∆7)	539.441	539.442	1.66839	563.441	563.442	1.95229
					OL 3-OH 20:1(∆13)/16:1(∆7) **								16:1 (∆9)	567.472	567.473	1.93842	591.472	591.473	2.1979
20.34	677.583	677.584	1.32825	OL	OL 3-OH 18:0/18:1(∆9) **	395.328	395.328	-1.01182	281.249	281.249	-1.06667	679.599	18:1 (∆9)	541.455	541.457	4.06311	565.456	565.457	2.12218
					OL 3-OH 18:0/18:1(∆11) **								18:1 (∆11)	569.488	569.489	1.05358	593.487	593.489	2.35893
21.27	677.583	677.584	1.32825	OL	OL 3-OH 18:1/18:0	393.312	393.312	0.762753	283.264	283.264	0.706054	679.599	X	X	X	X	X	X	X
20.83	677.583	677.584	1.32825	OL	OL 3-OH 20:0/16:1(∆7) **	423.36	423.359	-0.944824	253.218	253.217	-0.789835	679.599	16:1 (∆7)	541.455	541.457	4.80185	565.456	565.457	0.707393
					OL 3-OH 20:0/16:1(∆9) **								16:1 (∆9)	569.487	569.487	0	593.487	593.489	2.69592
21.27	677.583	677.584	1.32825	OL	OL 3-OH 20:1/16:0	421.344	421.344	-0.949344	255.233	255.233	-0.391799	679.599	X	X	X	X	X	X	X
22.38	679.598	679.599	2.20718	OL	OL 3-OH 18:0/18:0	395.328	395.328	-0.505909	283.264	283.264	-0.353027	681.615	X	X	X	X	X	X	X
22.38	679.598	679.599	2.20718	OL	OL 3-OH 20:0/16:0	423.36	423.359	-1.41724	255.233	255.233	-1.1754	681.615	X	X	X	X	X	X	X
19.56	691.597	691.599	4.04859	LL	LL 3-OH 18:0/18:1(∆9) **	409.342	409.344	2.68723	281.248	281.249	3.20002	693.615	18:1(∆9)	555.471	555.472	0.720109	579.471	579.473	4.14169
19.56	691.597	691.599	4.04859	LL	LL 3-OH 20:1(∆11)/16:0 **	435.358	435.359	3.21574	255.232	255.233	3.13439	693.615	20:1(∆11)	555.472	555.472	0	579.467	579.473	10.3542
22	693.614	693.615	1.00921	LL	LL 3-OH 18:0/18:0	409.343	409.344	1.46576	283.264	283.264	1.05908	695.631	X	X	X	X	X	X	X
22	693.614	693.615	1.00921	LL	LL 3-OH 20:0/16:0	437.375	437.375	0.228637	255.232	255.233	1.95899	695.631	X	X	X	X	X	X	X
22.68	705.614	705.615	1.4172	OL	OL 3-OH 20:0/18:1(∆9) **	423.359	423.359	0.944824	281.248	281.249	1.42223	707.631	18:1(∆9)	569.487	569.489	2.63394	593.487	593.489	2.52743
22.68	705.614	705.615	1.4172	OL	OL 3-OH 20:1(∆11)/18:0 **	421.343	421.344	1.66135	283.264	283.264	0.706054	707.631	20:1(∆11)	569.487	569.489	2.63394	593.487	593.489	2.52743
24.57	707.63	707.631	0.706583	OL	OL 3-OH 20:0/18:0	423.359	423.359	0.944824	283.264	283.264	1.05908	709.646	X	X	X	X	X	X	X
Abbreviations: Ornithine lipid = "OL"; Lysine lipid = "LL"; Modification = "MOD"; Double bond = "DB"
** = multiple aminolipid species in UVPD MS/MS spectra that could contribute to DB assignment
An 'X' is denoted in columns O-U for lipids with no double bonds or where double bond fragment ions were not observed.
The analysis of negative or positive ions is indicated in parenthesis (-) or (+).
