# Supplementary material for: Alternative lipid synthesis in response to phosphate limitation promotes antibiotic tolerance in Gram-negative ESKAPE pathogens
Source: PLoS Pathog. 2025 Feb 7;21(2):e1012933. doi: 10.1371/journal.ppat.1012933 (PMC11828411; doi:10.1371/journal.ppat.1012933)
Supplement: S2 Table — (XLSX) [file ppat.1012933.s008.xlsx]

## Sheet: Sheet1
Table S2: Identity of aminolipids in unknown lipid 2 (U2) biological replicates.
Retention time (min)	Experimental precursor m/z value (-)	Theoretical m/z value (-)	m/z error (ppm)	Headgroup identity	Complete lipid identification	Loss of acyl chain (m/z, -)	Theoretical loss of acyl chain (m/z, -)	m/z error (ppm)	Acyl chain (m/z, -)	Theoretical acyl chain (m/z, -)	m/z error (ppm)	Theoretical m/z value (+)	Acyl chain identification	DB fragment 1 (m/z, +)	Theoretical DB fragment 1 (m/z, +)	m/z error (ppm)	DB fragment 2 (m/z, +)	Theoretical DB fragment 2 (m/z, +)	m/z error (ppm)
11.43	565.456	565.459	4.77489	OL	OL 3-OH 12:0/16:1(∆9)	311.233	311.234	1.60651	253.217	253.217	1.57967	567.473	16:1(∆9)	457.365	457.364	-3.27967	481.363	481.364	1.03872
13	567.473	567.474	1.58598	OL	OL 3-OH 12:0/16:0	311.233	311.234	1.60651	255.232	255.233	1.95899	569.488	X	X	X	X	X	X	X
13	567.473	567.474	1.58598	OL	OL 3-OH 14:0/14:0	339.265	339.265	2.06328	227.201	227.202	2.20069	569.488	X	X	X	X	X	X	X
13.25, 13.57	593.489	593.49	1.34796	OL	OL 3-OH 14:0/16:1(∆9)	339.265	339.265	1.47377	253.217	253.217	0.789835	595.504	16:1(∆9)	485.394	485.395	0.824071	509.395	509.395	0.196311
14.06	593.487	593.49	5.39184	OL	OL 3-OH 14:1/16:0	337.249	337.25	2.37213	255.232	255.233	2.35079	595.504	X	X	X	X	X	X	X
15.03	595.506	595.505	-0.167925	OL	OL 3-OH 14:0/16:0	339.265	339.265	0.294755	255.233	255.233	0.391799	597.519	X	X	X	X	X	X	X
15.03	595.506	595.505	-0.167925	OL	OL 3-OH 16:0/14:0	367.297	367.297	-0.27226	227.202	227.202	0.440138	597.519	X	X	X	X	X	X	X
12.96	607.505	607.505	1.31686	LL	LL 3-OH 14:0/16:1	353.28	353.281	1.98143	253.217	253.217	1.57967	609.519	X	X	X	X	X	X	X
9.91	609.483	609.485	3.44553	OL	OL 3-OH 14:0/16:1-OH	339.264	339.265	2.35804	269.212	269.212	2.22873	611.499	X	X	X	X	X	X	X
14.68	609.52	609.521	1.8047	LL	LL 3-OH 14:0/16:0	353.28	353.281	1.69836	255.232	255.233	1.95899	611.535	X	X	X	X	X	X	X
12.69	611.5	611.5	1.63532	OL	OL 3-OH 14:0/16:0-OH	339.265	339.265	2.06328	271.227	271.228	1.84347	613.514	X	X	X	X	X	X	X
12.69	611.5	611.5	1.63532	OL	OL 3-OH 16:0/14:0-OH	367.296	367.297	1.63356	243.196	243.197	1.64476	613.514	X	X	X	X	X	X	X
16.03	621.521	621.519	-3.37882	OL	OL 3-OH 16:1(∆9)/16:0 **	365.28	365.281	1.91633	255.232	255.233	2.35079	623.533	16:1 (∆9)	513.425	513.426	2.92155	537.426	537.426	0.744288
15.36, 15.75	621.521	621.521	0.643582	OL	OL 3-OH 16:0/16:1(∆9)	367.297	367.297	0	253.217	253.217	0	623.535	16:1 (∆9)	513.425	513.426	2.92155	537.426	537.426	0.744288
17.25	623.537	623.537	-0.160375	OL	OL 3-OH 16:0/16:0	367.297	367.297	-0.544519	255.233	255.233	0.391799	625.551	X	X	X	X	X	X	X
15.03	635.536	635.537	0.944084	LL	LL 3-OH 16:0/16:1(∆9)	381.312	381.312	1.83577	253.217	253.217	1.57967	637.551	16:1 (∆9)	527.442	527.442	0.379189	551.442	551.442	0.362686
11.32	637.514	637.516	3.13718	OL	OL 3-OH 16:0/16:1-OH	367.296	367.297	1.90582	269.212	269.212	2.22873	639.53	X	X	X	X	X	X	X
16.93	637.553	637.553	0	LL	LL 3-OH 16:0/16:0	381.312	381.312	0	255.233	255.233	0.391799	639.567	X	X	X	X	X	X	X
14.73	639.531	639.532	1.56364	OL	OL 3-OH 16:0/16:0-OH	367.296	367.297	1.63356	271.228	271.228	1.47477	641.546	X	X	X	X	X	X	X
14.73	639.531	639.532	1.56364	OL	OL 3-OH 18:0/14:0-OH	395.327	395.328	2.27659	243.196	243.197	1.64476	641.546	X	X	X	X	X	X	X
17.66, 18.05	649.552	649.553	1.23162	OL	OL 3-OH 18:0/16:1(∆9)	395.327	395.328	1.01182	253.217	253.217	0.789835	651.567	16:1 (∆9)	541.457	541.457	1.29281	565.457	565.457	1.76848
18.53	649.551	649.553	2.61719	OL	OL 3-OH 18:1(∆11)/16:0 **	393.312	393.312	1.77976	255.232	255.233	2.74259	651.567	18:1 (∆11)	541.457	541.457	1.29281	565.457	565.457	1.76848
19.6	651.569	651.568	-0.767379	OL	OL 3-OH 18:0/16:0	395.328	395.328	0	255.233	255.233	0.391799	653.582	X	X	X	X	X	X	X
17.33	663.566	663.568	3.01401	LL	LL 3-OH 18:0/16:1(∆9)	409.343	409.344	1.95435	253.217	253.217	1.57967	665.582	16:1 (∆9)	555.474	555.473	-1.80027	579.473	579.473	0.172571
18.14	663.566	663.568	2.56191	LL	LL 3-OH 18:1(∆11)/16:0 **	407.327	407.328	1.71852	255.232	255.233	2.35079	665.582	18:1 (∆11)	555.474	555.473	-1.80027	579.473	579.473	0.172571
19.25	665.584	665.584	-0.600976	LL	LL 3-OH 18:0/16:0	409.344	409.344	0	255.233	255.233	0	667.598	X	X	X	X	X	X	X
16.43, 16.98	667.562	667.563	1.79758	OL	OL 3-OH 18:0/16:0-OH	395.327	395.328	2.27659	271.227	271.228	1.84347	669.577	X	X	X	X	X	X	X
19.94	677.582	677.584	2.21375	OL	OL 3-OH 18:0/18:1	395.327	395.328	2.27659	281.248	281.249	2.4889	679.598	X	X	X	X	X	X	X
19.94	677.582	677.584	2.21375	OL	OL 3-OH 20:0/16:1	423.358	423.359	1.88965	253.217	253.217	1.97459	679.598	X	X	X	X	X	X	X
21.94	679.598	679.599	2.50147	OL	OL 3-OH 18:0/18:0	395.327	395.328	2.02364	283.264	283.264	2.11816	681.613	X	X	X	X	X	X	X
21.94	679.598	679.599	2.50147	OL	OL 3-OH 20:0/16:0	423.359	423.359	1.41724	255.232	255.233	1.95899	681.613	X	X	X	X	X	X	X
16.54	681.579	681.579	-0.586873	LL	LL 3-OH 18:0/16:0-OH	409.343	409.344	1.95435	271.227	271.228	1.84347	683.593	X	X	X	X	X	X	X
19.56	691.598	691.599	1.8797	LL	LL 3-OH 18:0/18:1(∆9) **	409.343	409.344	1.95435	281.248	281.249	2.13334	693.613	18:1(∆9)	555.473	555.473	-0.180027	579.467	579.473	10.6994
					LL 3-OH 18:0/18:1(∆11) **								18:1(∆11)	583.506	583.504	-2.91343	607.505	607.504	-0.329216
19.54	691.597	691.599	2.74726	LL	LL 3-OH 20:0/16:1(∆7) **	437.374	437.375	2.515	253.217	253.217	1.57967	693.613	16:1(∆7)	555.473	555.473	-0.180027	579.467	579.473	10.6994
					LL 3-OH 20:0/16:1(∆9) **								16:1(∆9)	583.506	583.504	-2.91343	607.505	607.504	-0.329216
19.56	691.598	691.599	1.8797	LL	LL 3-OH 20:1(∆11)/16:0 **	435.358	435.359	1.83756	255.233	255.233	1.5672	693.613	20:1(∆11)	555.473	555.473	-0.180027	579.467	579.473	10.6994
					LL 3-OH 20:1(∆13)/16:0 **								20:1(∆13)	583.506	583.504	-2.91343	607.505	607.504	-0.329216
21.54	693.614	693.615	1.44172	LL	LL 3-OH 18:0/18:0	409.343	409.344	1.95435	283.264	283.264	2.11816	695.629	X	X	X	X	X	X	X
21.54	693.614	693.615	1.44172	LL	LL 3-OH 20:0/16:0	437.374	437.375	1.82909	255.232	255.233	1.95899	695.629	X	X	X	X	X	X	X
Abbreviations: Ornithine lipid = "OL"; Lysine lipid = "LL"; Modification = "MOD"; Double bond = "DB"
** = multiple aminolipid species in UVPD MS/MS spectra that could contribute to DB assignment
An 'X' is denoted in columns O-U for lipids with no double bonds or where double bond fragment ions were not observed.
The analysis of negative or positive ions is indicated in parenthesis (-) or (+).
