# Supplementary material for: Alternative lipid synthesis in response to phosphate limitation promotes antibiotic tolerance in Gram-negative ESKAPE pathogens
Source: PLoS Pathog. 2025 Feb 7;21(2):e1012933. doi: 10.1371/journal.ppat.1012933 (PMC11828411; doi:10.1371/journal.ppat.1012933)
Supplement: S3 Table — (XLSX) [file ppat.1012933.s009.xlsx]

## Sheet: Sheet1
Table S3: Differentially regulated genes in excess and limiting phosphate
Gene ID	DGE log2 fold change	t-test: excess Pi vs limited Pi original values - FDR p-value correction	Gene Name
A1S_0494	9.95032	1.11e-06	-
A1S_0462	9.76553	2.92e-05	-
A1S_0466	9.50978	0.000679	tatA
A1S_0463	9.45219	3.64e-05	-
A1S_1677	9.38756	2.38e-05	-
A1S_0464	9.16635	3.57e-06	tatC
A1S_0465	9.10089	1.91e-09	tatB
A1S_2677	8.72505	0.000168	-
A1S_0889	8.5686	1.27e-05	-
A1S_1197	8.42943	6.7e-06	-
A1S_1198	8.05062	8.02e-06	-
A1S_0043	7.98311	1.39e-05	plc2 (plc)
A1S_0495	7.8377	0.000136	-
A1S_2055	7.58005	3.13e-05	plc1 (plc)
A1S_2448	7.24345	2.82e-05	-
A1S_2661	7.11928	7.98e-06	-
A1S_0182	7.05095	2.1e-05	-
A1S_3783	7.03231	0.001055
A1S_3913	6.73624	2.64e-05
A1S_3218	6.54581	0.000499	czcB
A1S_3219	6.368	2.34e-05	czcC
A1S_0041	5.81124	1.27e-05	-
A1S_1767	5.67381	0.000117	-
A1S_3217	5.63086	7.21e-05	czcA
A1S_2446	5.45779	5.92e-06	pstA
A1S_2447	5.39771	1.36e-05	pstC
A1S_1662	5.35594	2.82e-05	-
A1S_0032	5.27548	0.00018	-
A1S_2889	5.11745	0.000222	-
A1S_0040	5.0915	2.59e-08	-
A1S_3220	4.86092	6.88e-06	-
A1S_2445	4.80552	0.000147	pstB
A1S_1766	4.79602	1.53e-05	-
A1S_1924	4.7757	4.4e-06	cydA
A1S_0670	4.56564	0.009605	-
A1S_0496	4.45253	0.000117	-
A1S_1928	4.37327	3.21e-06	-
A1S_0292	4.31555	8.55e-05	-
A1S_3761	4.25777	0.054179
A1S_1925	4.22025	9.82e-06	cydB
A1S_1143	4.13354	0.000917	-
A1S_1361	4.11423	0.000255	-
A1S_1360	4.0625	0.000117	-
A1S_1359	3.98457	0.000499	-
trnW_3	3.88332	0.233393	-
A1S_3813	3.85061	0.010434	-
A1S_0256	3.78687	9.37e-06	phoU
A1S_0096	3.72049	2.34e-05	dadX (alr)
A1S_3175	3.70552	1.04e-05	-
A1S_0095	3.68378	1.42e-05	dadA2 (dadA)
A1S_2343	3.63684	5.14e-05	sodB
A1S_1926	3.5915	0.006363	-
A1S_0800	3.57874	1.76e-05	-
A1S_3782	3.55405	0.001339
A1S_1488	3.46763	2.41e-06	-
A1S_0480	3.38359	3.57e-05	fumA
A1S_0371	3.38222	0.002226	-
A1S_3255	3.21684	0.008251	-
A1S_0097	3.17587	0.000649	-
A1S_1408	3.17394	1.27e-05	-
A1S_3686	3.15722	0.000487	-
A1S_1362	3.11614	0.000351	-
A1S_1417	3.10457	2.38e-05	-
A1S_3791	3.07373	0.000254	-
A1S_2161	3.06075	0.000147	-
A1S_2624	3.05984	0.000794	-
A1S_1383	3.02383	1.22e-05	-
A1S_0010	-3.02181	0.000117	adeT
A1S_2572	-3.04808	4.43e-05	-
A1S_1776	-3.05016	0.000271	-
A1S_3712	-3.05468	0.00041	-
A1S_0093	-3.05623	5.59e-05	-
A1S_2052	-3.06271	3.93e-05	-
A1S_3325	-3.06452	0.000156	-
A1S_2860	-3.06725	1.76e-05	-
A1S_3251	-3.08016	0.00069	-
A1S_2567	-3.08437	7.21e-05	-
A1S_3160	-3.08575	0.000222	-
A1S_1376	-3.11897	0.000242	-
A1S_0855	-3.11899	0.000193	-
A1S_2080	-3.1224	9.77e-05	-
A1S_0453	-3.12914	1.3e-05	-
A1S_0157	-3.14558	0.000368	-
A1S_0099	-3.14724	4.83e-05	cycA1 (cycA1,cycA)
A1S_1811	-3.15273	0.000393	-
A1S_3043	-3.15828	4.56e-05	-
A1S_1346	-3.16197	0.000325	-
A1S_2574	-3.17112	3.28e-05	-
A1S_3412	-3.17306	0.000711	-
A1S_3297	-3.1859	1.96e-05	omp
A1S_0478	-3.21008	0.000197	-
A1S_0950	-3.21464	0.01749	-
A1S_3324	-3.21636	3.42e-05	-
A1S_0690	-3.23077	4.35e-05	-
A1S_1681	-3.24355	0.000122	-
A1S_1656	-3.33856	2.38e-05	-
A1S_3569	-3.35185	5.59e-05
A1S_2576	-3.35482	1.53e-05	-
A1S_2081	-3.36172	0.000215	-
A1S_0242	-3.39265	0.000395	feoA
A1S_2393	-3.42758	1.36e-05	-
A1S_1666	-3.44638	5.76e-06	-
A1S_0910	-3.45189	3.26e-05	ggt
A1S_1921	-3.46234	3.42e-05	-
A1S_3915	-3.48416	0.014495	-
A1S_0854	-3.49879	0.000196	-
A1S_2798	-3.52457	6.7e-06	-
A1S_3858	-3.53464	0.000265	-
A1S_1667	-3.56563	6.49e-05	-
A1S_3104	-3.58065	2.54e-05	-
A1S_3816	-3.58597	0.000806	-
A1S_1863	-3.61925	0.006596	-
A1S_0391	-3.74564	0.000771	-
A1S_2278	-3.76712	2.67e-05	-
A1S_1345	-3.80062	0.000127	-
A1S_0474	-3.91957	2.65e-05	-
A1S_2579	-3.95557	0.00024	-
A1S_1775	-3.95627	2.92e-05	-
A1S_1954	-3.98342	4.12e-05	-
A1S_1063	-3.99862	4.35e-05	-
A1S_0452	-4.01052	0.000247	-
A1S_2568	-4.01673	0.000479	-
A1S_2581	-4.09497	2.22e-05	-
A1S_3802	-4.13164	0.011062	-
A1S_1841	-4.1784	0.000135	-
A1S_2577	-4.19401	2.21e-05	-
A1S_3407	-4.23674	1.53e-05	-
A1S_3403	-4.2705	1.36e-05	hutI
A1S_2123	-4.29764	0.000283	-
A1S_2578	-4.30143	6.51e-05	-
A1S_2348	-4.35404	1.1e-05	-
A1S_1088	-4.48953	8.33e-05	-
A1S_3405	-4.5141	3.57e-05	hutH
A1S_1724	-4.55714	0.000149	pcaT
A1S_1654	-4.58773	6.88e-06	-
A1S_3801	-4.61262	0.001616	-
A1S_3402	-4.79645	6.43e-06	hutG
A1S_3406	-4.81175	3.62e-05	-
A1S_3908	-4.94407	8.51e-05	-
A1S_3404	-5.06814	1.33e-05	-
A1S_2580	-5.2214	0.000439	-
A1S_1655	-5.37467	6.25e-05	-
A1S_2373	-5.3902	8.6e-05	basI
A1S_1653	-5.46864	0.000264	-
A1S_3339	-5.62242	2.56e-05	-
A1S_1089	-5.6898	2.88e-06	ydcW
A1S_1650	-5.69455	1.36e-05	-
A1S_0981	-5.70904	5e-05	-
A1S_1651	-5.79748	8.02e-06	-
A1S_1652	-5.96968	4.6e-05	-
A1S_2076	-6.02633	0.000134	-
A1S_0980	-6.35326	4.27e-05	-
A1S_2077	-6.40012	1.76e-05	-
A1S_2374	-6.5133	2.38e-05	basH
A1S_2391	-6.68837	7.81e-05	basA
A1S_1647	-6.7373	5.97e-05	-
A1S_1648	-6.77666	1.42e-05	-
A1S_2383	-6.84308	1.53e-05	-
A1S_2385	-6.88542	2.56e-05	-
A1S_1649	-6.91441	4.31e-05	-
A1S_2375	-7.09212	7.78e-05	-
A1S_2376	-7.19813	8.88e-05	-
A1S_2386	-7.42413	2.65e-05	bauB
A1S_2392	-7.4893	4.31e-05	bauF
A1S_1657	-7.73991	0.000893	-
A1S_2377	-7.79953	3.98e-06	-
A1S_2384	-7.82443	4.13e-06	basC
A1S_2378	-7.89516	7.68e-06	-
A1S_2382	-8.06617	0.000131	-
A1S_2379	-8.16429	0.000242	basG (hdc)
A1S_2372	-8.71024	0.000125	basJ
A1S_2380	-8.759	8.9e-10	basF
A1S_2387	-8.92211	5.01e-05	bauE
A1S_2381	-9.11433	2.64e-05	-
A1S_2390	-9.3758	7.64e-05	basB
A1S_2388	-9.45442	1.1e-05	bauC
A1S_2389	-10.5611	4.58e-05	bauD
