# Supplementary material for: Alternative lipid synthesis in response to phosphate limitation promotes antibiotic tolerance in Gram-negative ESKAPE pathogens
Source: PLoS Pathog. 2025 Feb 7;21(2):e1012933. doi: 10.1371/journal.ppat.1012933 (PMC11828411; doi:10.1371/journal.ppat.1012933)
Supplement: S4 Table — (XLSX) [file ppat.1012933.s010.xlsx]

## Sheet: Sheet1
Table S4: Lipids present in the top five most abundant species from K. pneumoniae biological replicates
Bacterial Strain	Biological Replicate	Lipid Intensity from MS1	Experimental Precursor m/z value (-)	Theoretical m/z value (-)	m/z error (ppm)	Headgroup Identity (fragment m/z)	Complete Lipid Identification	Loss of acyl chain (m/z)	Theoretical Loss of acyl chain (m/z)	m/z error (ppm)	Acyl chain (m/z)	Theoretical acyl chain (m/z)	m/z error (ppm)
K. pneumoniae WT	1	24524688	760.51	760.513	-4.33917	PT (198.0164)	PT 16:0_17:1	267.232	267.233	-5.23887	255.232	255.233	-5.09339
		17333930	623.534	623.537	-3.84901	OL (131.0820)	OL 16:0/16:0	367.294	367.297	-5.98971	255.232	255.233	-5.09339
		16133240	662.474	662.476	-3.47182	PE (140.0112)	PE 14:0_16:0	227.201	227.202	-4.84151	255.232	255.233	-5.09339
		13028717	595.503	595.505	-3.69434	OL (131.0823)	OL 14:0/16:0	339.264	339.265	-4.71607	255.232	255.233	-4.70159
		8211324	702.505	702.508	-4.41276	PE (140.0112)	PE 16:0_17:1	267.232	267.233	-5.23887	255.232	255.233	-5.09339
K. pneumoniae WT	2	28349264	760.512	760.513	-2.10384	PT (198.0169)	PT 16:0_17:1	267.232	267.233	-3.36785	255.232	255.233	-2.35079
		10323899	662.476	662.476	-1.20759	PE (140.0115)	PE 14:0_16:0	227.201	227.202	-3.5211	255.232	255.233	-2.74259
		8531727	623.535	623.537	-2.40563	OL (131.0823)	OL 16:0/16:0	367.295	367.297	-4.35615	255.232	255.233	-2.74259
		8198844	720.481	720.482	-1.80435	PT (198.0169)	PT 16:0_14:0	227.201	227.202	-3.5211	255.232	255.233	-2.74259
		7858446	595.504	595.505	-2.18302	OL (131.0823)	OL 14:0/16:0	339.264	339.265	-3.2423	255.232	255.233	-2.35079
K. pneumoniae WT	3	147733744	760.51	760.513	-4.07619	PT (198.0165)	PT 16:0_17:1	267.232	267.233	-4.86467	255.232	255.233	-4.70159
		62635992	623.534	623.537	-4.33014	OL (131.0820)	OL 16:0/16:0	367.293	367.297	-8.44005	255.232	255.233	-5.09339
		48797456	720.479	720.482	-3.88629	PT (198.0164)	PT 16:0_14:0	227.201	227.202	-5.28165	255.232	255.233	-5.48518
		48683320	681.539	681.542	-4.84196	OL (131.0823) + C2H3O2 MOD (189.0877)	OL + C2H3O2 (MOD) 16:0/16:0	367.295	367.297	-4.35615	255.232	255.233	-4.70159
		46792392	595.503	595.505	-3.69434	OL (131.0823)	OL 14:0/16:0	339.264	339.265	-5.30558	255.232	255.233	-5.09339
Abbreviations: Ornithine lipid = "OL"; Lysine lipid = "LL"; Phosphatidylthreonine = "PT"; Phosphatidylethanoline = "PE"; Modification = "MOD"
