# Supplementary material for: Alternative lipid synthesis in response to phosphate limitation promotes antibiotic tolerance in Gram-negative ESKAPE pathogens
Source: PLoS Pathog. 2025 Feb 7;21(2):e1012933. doi: 10.1371/journal.ppat.1012933 (PMC11828411; doi:10.1371/journal.ppat.1012933)
Supplement: S5 Table — (XLSX) [file ppat.1012933.s011.xlsx]

## Sheet: Sheet1
Table S5: Lipids present in the top five most abundant species from E. cloacae biological replicates
Bacterial Strain	Biological Replicate	Lipid Intensity from MS1	Experimental Precursor m/z value (-)	Theoretical m/z value (-)	m/z error (ppm)	Headgroup Identity (fragment m/z)	Complete Lipid Identification	Loss of acyl chain (m/z)	Theoretical Loss of acyl chain (m/z)	m/z error (ppm)	Acyl chain (m/z)	Theoretical acyl chain (m/z)	m/z error (ppm)
E. cloacae WT	1	550061360	623.537	623.537	-0.160375	OL (131.0823)	OL 16:0/16:0	367.296	367.297	-1.3613	255.233	255.233	-0.783598
		50548484	760.513	760.513	-0.920431	PT (198.0173)	PT 16:0_17:1	267.233	267.233	-1.49682	255.233	255.233	-1.5672
		35582208	681.541	681.542	-2.05416	OL (131.0818) + C2H3O2 MOD (189.0877)	OL + C2H3O2 (MOD) 16:0/16:0	367.296	367.297	-1.3613	255.232	255.233	-1.95899
		19504988	702.508	702.508	-0.569389	PE (140.0114)	PE 16:0_17:1	267.233	267.233	-1.87103	255.232	255.233	-1.95899
		15165598	595.505	595.505	-1.00755	OL (131.0822)	OL 14:0/16:0	339.265	339.265	-2.06328	255.233	255.233	-1.5672
E. cloacae WT	2	74790184	623.537	623.537	-0.481126	OL (131.0823)	OL 16:0/16:0	367.296	367.297	-1.08904	255.233	255.233	-0.783598
		68511016	760.513	760.513	-1.05192	PT (198.0173)	PT 16:0_17:1	267.233	267.233	-1.49682	255.233	255.233	-1.5672
		47879904	681.54	681.542	-3.22797	OL (131.0818) + C2H3O2 MOD (189.0877)	OL + C2H3O2 (MOD) 16:0/16:0	367.296	367.297	-1.08904	255.233	255.233	-1.5672
		28525808	702.508	702.508	-0.427041	PE (140.0114)	PE 16:0_17:1	267.233	267.233	-1.49682	255.233	255.233	-1.5672
		20218666	595.505	595.505	-1.00755	OL (131.0822)	OL 14:0/16:0	339.265	339.265	-2.06328	255.233	255.233	-1.5672
E. cloacae WT	3	98319344	623.536	623.537	-0.641502	OL (131.0823)	OL 16:0/16:0	367.296	367.297	-1.3613	255.233	255.233	-1.1754
		69970584	760.513	760.513	-1.18341	PT (198.0173)	PT 16:0_17:1	267.233	267.233	-1.49682	255.233	255.233	-1.5672
		63575560	702.507	702.508	-1.28112	PE (140.0114)	PE 16:0_17:1	267.233	267.233	-1.49682	255.233	255.233	-1.5672
		44674312	681.54	681.542	-3.08125	OL (131.0818) + C2H3O2 MOD (189.0877)	OL + C2H3O2 (MOD) 16:0/16:0	367.296	367.297	-1.08904	255.233	255.233	-1.5672
		29696534	595.505	595.505	-0.671698	OL (131.0822)	OL 14:0/16:0	339.265	339.265	-2.06328	255.233	255.233	-1.5672
Abbreviations: Ornithine lipid = "OL"; Lysine lipid = "LL"; Phosphatidylthreonine = "PT"; Phosphatidylethanoline = "PE"; Modification = "MOD"
